# Supplementary material for: Population-specific diversity of the immunoglobulin constant heavy G chain (IGHG) genes
Source: Genes Immun. 2021 Dec 4;22(7-8):327–34. doi: 10.1038/s41435-021-00156-2 (PMC8674132; doi:10.1038/s41435-021-00156-2)
Supplement: Supplementary file 2 — Table S1 [file 41435_2021_156_MOESM2_ESM.xlsx]

## Sheet: Current study
Chr: bp	rs number	IMGT	Variant position	maf EA	alleles EA	maf AA	alleles AA	maf SA	alleles SA	ref nt	var nt	ref codon	var codon	ref aa	var aa	Eu number	S/NS
14:105771404	rs12586349	IMGT	G3_CH1_2	0.011	T:C	0.005	T:C			t	c	gct	gcc	A	A	1	S
14:105771305	rs2983777	IMGT	G3_CH1_101			0.16	C:A	0.239	C:A	c	a	ccc	cca	P	P	151	S
14:105771299	rs375282333	ND	G3_CH1_107	0.005	G:A					g	a	ccg	cca	P	P	153	S
14:105771287	rs12050095	IMGT	G3_CH1_119			0.011	G:A			g	a	tcg	tca	S	S	157	S
14:105771183	rs371308824	IMGT	G3_CH1_223			0.032	G:A	0.064	G:A	g	a	agc	aac	S	N	192	NS
14:105771182	rs375889143	ND	G3_CH1_224					0.005	C:T	c	t	agc	agt	S	S	192	S
14:105771179	rs186135943	IMGT	G3_CH1_227			0.032	G:C	0.064	G:C	g	c	ttg	ttc	L	F	193	NS
14:105769979	rs587723396	ND	G3_CH2_8					0.069	A:G	a	g	gaa	gag	E	E	233	S
14:105769978	rs189074626	ND	G3_CH2_9					0.069	C:T	c	t	ctc	ttc	L	F	234	NS
14:105769888	rs369627465	ND	G3_CH2_99			0.005	G:C			g	c	gtg	ctg	V	L	264	NS
14:105769850	rs141238286	ND	G3_CH2_137			0.011	G:C	0.005	G:C	g	c	aag	aac	K	N	276	NS
14:105769806	rs74093865	IMGT	G3_CH2_181	0.295	C:T	0.074	C:T	0.069	C:T	c	t	ccg	ctg	P	L	291	NS
14:105769805	rs368199102	ND	G3_CH2_182			0.005	G:A			g	a	ccg	cca	P	P	291	S
14:105769791	rs12890621	IMGT	G3_CH2_196	0.3	T:A	0.165	A:T			a	t	tac	ttc	Y	F	296	NS
14:105769779	rs200457872	ND	G3_CH2_208	0.005	T:A					t	a	ttc	tac	F	Y	300	NS
14:105769766	rs374545398	ND	G3_CH2_221					0.016	C:T	c	t	agc	agt	S	S	304	S
14:105769753	rs62622021	IMGT	G3_CH2_234			0.005	C:G			c	g	ctg	gtg	L	V	309	NS
14:105769733	rs201754898	ND	G3_CH2_254					0.011	C:T	c	t	aac	aat	N	N	315	S
14:105769698	rs201027762	IMGT	G3_CH2_289	0.037	C:G	0.021	C:G			c	g	gcc	ggc	A	G	327	NS
14:105769663	rs141959627	IMGT	G3_CH2_324	0.032	A:G	0.016	A:G			a	g	acc	gcc	T	A	339	NS
14:105769558	rs189025987	IMGT	G3_CH3_2			0.09	A:G	0.048	A:G	a	g	gga	ggg	G	G	341	S
14:105769537	rs147594653	IMGT	G3_CH3_23	0.005	G:A	0.005	G:A			g	a	gtg	gta	V	V	348	S
14:105769456	rs185410106	ND	G3_CH3_104	0.005	C:T					c	t	agc	agt	S	S	375	S
14:105769446	rs113169458	IMGT	G3_CH3_114			0.032	G:A	0.096	G:A	g	a	gtg	atg	V	M	379	NS
14:105769430	rs77307099	IMGT	G3_CH3_130	0.295	G:A	0.085	G:A	0.069	G:A	g	a	agc	aat	S	N	384	NS
14:105769429	rs78376194	IMGT	G3_CH3_131	0.295	C:T	0.085	C:T	0.069	C:T	c	t	agc	aat	S	N	384	NS
14:105769421	rs587739524	IMGT	G3_CH3_139	0.005	C:G					c	g	ccg	cgg	P	R	387	NS
14:105769405	rs149653267	IMGT	G3_CH3_155			0.16	C:G	0.218	C:G	c	g	aac	aag	N	K	392	NS
14:105769399	rs192722135	IMGT	G3_CH3_161			0.037	G:A	0.074	G:A	g	a	acg	aca	T	T	394	S
14:105769392	rs139413052	IMGT	G3_CH3_168	0.005	A:G	0.223	A:G	0.239	A:G	a	g	atg	gtg	M	V	397	NS
14:105769355	rs187517394	IMGT	G3_CH3_205			0.191	A:G	0.16	A:G	a	g	aag	agg	K	R	409	NS
14:105769351	rs183316716	IMGT	G3_CH3_209			0.191	C:A	0.144	C:A	c	a	ctc	cta	L	L	410	S
14:105769348	rs368732695	IMGT	G3_CH3_212			0.005	C:T			c	t	acc	act	T	T	411	S
14:105769326	rs190174000	IMGT	G3_CH3_234			0.229	C:G	0.261	C:G	c	g	cag	gag	Q	E	419	NS
14:105769318	rs187605181	IMGT	G3_CH3_242			0.191	C:T	0.144	C:T	c	t	aac	aat	N	N	421	S
14:105769317	rs79545032	IMGT	G3_CH3_243			0.191	A:G	0.144	A:G	a	g	atc	gtc	I	V	422	NS
14:105769277	rs4042056	IMGT	G3_CH3_283			0.032	G:A	0.096	G:A	g	a	cgc	cac	R	H	435	NS
14:105769274	rs1051112	IMGT	G3_CH3_286	0.295	T:A	0.106	T:A	0.149	T:A	t	a	ttc	tac	F	Y	436	NS
14:105743003	rs11552998	IMGT	G1_CH1_68			0.229	G:A	0.489	G:A	g	a	gca	gcg	A	A	140	S
14:105742952	rs17850096	IMGT	G1_CH1_119	0.005	G:A			0.011	G:C	g	a/c	tcg	tca/tcc	S	S	157	S
14:105742939	rs371841933	ND	G1_CH1_132	0.005	G:A					g	a	gcc	acc	A	T	162	NS
14:105742827	rs587729878	ND	G1_CH1_244			0.005	T:C			t	c	atc	acc	I	T	199	NS
14:105742820	rs183696896	ND	G1_CH1_251			0.005	C:T			c	t	aac	aat	N	N	201	S
14:105742782	rs1071803	IMGT	G1_CH1_289	0.295	G:A	0.181	A:G			a	g	aaa	aga	K	R	214	NS
14:105742074	rs184594692	ND	G1_CH2_149			0.011	C:A			c	a	gac	gaa	D	E	280	NS
14:105742042	rs587714136	ND	G1_CH2_181			0.011	C:T			c	t	ccg	ctg	P	L	291	NS
14:105742015	rs1042976	ND	G1_CH2_208	0.005	A:T					a	t	tac	ttc	Y	F	300	NS
14:105741969	rs1043249	IMGT	G1_CH2_254			0.011	T:C	0.005	T:C	t	c	aat	aac	N	N	315	S
14:105741770	rs1044914	IMGT	G1_CH3_26			0.059	C:T	0.09	C:T	c	t	tac	tat	Y	Y	349	S
14:105741749	rs1045853	IMGT	G1_CH3_47	0.295	G:T	0.17	T:G			t	g	gat	gag	D	E	356	NS
14:105741745	rs11621259	IMGT	G1_CH3_51	0.295	A:C	0.17	C:A			c	a	ctg	atg	L	M	358	NS
14:105741698	rs58566624	ND	G1_CH3_98	0.005	T:C			0.037	T:C	t	c	tat	tac	Y	Y	373	S
14:105741692	rs184765567	ND	G1_CH3_104					0.069	C:T	c	t	agc	agt	S	S	375	S
14:105741596	rs17841087	IMGT	G1_CH3_200	0.295	T:C	0.261	C:T	0.048	C:T	c	t	tac	tat	Y	Y	407	S
14:105741553	rs752847162	IMGT	G1_CH3_243			0.027	G:A	0.005	G:A	g	a	gtc	atc	V	I	422	NS
14:105741525	rs113804727	IMGT	G1_CH3_271	0.126	C:G	0.027	C:G	0.005	C:G	c	g	gct	ggt	A	G	431	NS
14:105741506	rs8011686	IMGT	G1_CH3_290			0.191	G:A	0.362	G:A	G	a	acg	aca	T	T	437	S
14:105741485	rs12879979	IMGT	G1_CH3_311	0.295	C:T	0.17	T:C			t	c	tct	tcc	S	S	444	S
14:105644776	rs376734913	ND	G2_CH1_14			0.005	C:T	0.021	C:T	c	t	ggc	ggt	G	G	122	S
14:105644756	rs587758396	ND	G2_CH1_34	0.005	C:T					c	t	gcg	gtg	A	V	129	NS
14:105644750	rs587699007	ND	G2_CH1_40	0.005	G:C					g	c	tgc	tcc	C	S	131	NS
14:105644737	rs139093355	ND	G2_CH1_53			0.128	C:T	0.08	C:T	c	t	acc	act	T	T	135	S
14:105644734	rs189328740	IMGT	G2_CH1_56			0.005	C:T			c	t	tcc	tct	S	S	136	S
14:105644722	rs745540434	ND	G2_CH1_68					0.005	G:C	g	c	gcg	gcc	A	A	138	S
14:105644656	rs61983197	ND	G2_CH1_134			0.144	T:C	0.133	T:C	t	c	gct	gcc	A	A	162	S
14:105644629	rs11557955	IMGT	G2_CH1_161	0.468	A:G	0.229	G:A	0.181	G:A	a	g	cca	ccg	P	P	171	S
14:105644602	rs113491569	ND	G2_CH1_188			0.149	C:T	0.234	C:T	c	t	tac	tat	Y	Y	180	S
14:105644577	rs11627594	IMGT	G2_CH1_213	0.463	C:A	0.117	C:A			c	a	ccc	acc	P	T	189	NS
14:105644567	rs201580297	IMGT	G2_CH1_223	0.011	A:G					a	g	aac	agc	N	S	192	NS
14:105644563	rs200481020	IMGT	G2_CH1_227	0.011	C:G					c	g	ttc	ttg	F	L	193	NS
14:105644505	rs372801593	ND	G2_CH1_285					0.053	A:G	a	g	aag	gag	K	E	213	NS
14:105643885	rs368843283	ND	G2_CH2_65					0.053	C:T	c	t	atc	att	I	I	253	S
14:105643800	rs8009156	IMGT	G2_CH2_150	0.463	G:A	0.112	G:A			g	a	gtg	atg	V	M	282	NS
14:105643769	rs780210246	ND	G2_CH2_181	0.005	G:A					g	a	cgg	cag	R	Q	292	NS
14:105643723	rs7146603	ND	G2_CH2_227			0.117	C:T	0.085	C:T	c	t	acc	act	T	T	307	S
14:105643720	rs11160859	IMGT	G2_CH2_230	0.468	T:C	0.229	C:T	0.16	C:T	t	c	gtt	gtc	V	V	308	S
14:105643719	rs113678609	IMGT	G2_CH2_231			0.005	G:C	0.0319149	G:C	g	c	gtg	ctg	V	L	309	NS
14:105643719	rs113678609	ND	G2_CH2_231					0.111702	G:A	g	c	gtg	atg	V	M	309	NS
14:105643664	rs587715870	ND	G2_CH2_286					0.005	G:C	g	c	ggc	gcc	G	A	327	NS
14:105643524	rs587726895	ND	G2_CH3_2					0.005	G:A	g	a	ggg	gga	G	G	341	S
14:105643516	rs371452454	ND	G2_CH3_10					0.005	G:A	g	a	cga	caa	R	Q	344	NS
14:105643415	rs4983499	IMGT	G2_CH3_111			0.245	G:T	0.394	G:T	g	t	gcc	tcc	A	S	378	NS
14:105643371	rs368359789	IMGT	G2_CH3_155			0.011	G:C			g	c	aag	aac	K	N	392	NS
14:105643365	rs1049810	IMGT	G2_CH3_161	0.037	A:G	0.293	A:G	0.314	A:G	a	g	aca	acg	T	T	394	S
14:105643313	rs377642792	ND	G2_CH3_213					0.016	G:A	g	a	gtg	atg	V	M	412	NS
14:105643283	rs1050575	ND	G2_CH3_243			0.17	G:A	0.138	G:A	g	a	gtc	atc	V	I	422	NS
14:105643236	rs28371022	IMGT	G2_CH3_290	0.463	G:A	0.484	A:G	0.346	A:G	g	a	acg	aca	T	T	437	S
14:105643215	rs57885569	ND	G2_CH3_311			0.154	T:C	0.234	T:C	t	c	tct	tcc	S	S	444	S

## Sheet: 1kGP
Chr: bp	Variant position	1kGP_ph3 gmaf	1kGP_30X gmaf	Current study gmaf	IMGT
14:105771405	G3_CH1_1	ND	0.000199681	ND	ND
14:105771404	G3_CH1_2	ND	0.033746	0.00533333	IMGT
14:105771386	G3_CH1_20	0.000399	0.000399361	ND	ND
14:105771371	G3_CH1_35	0.000399	0.000399361	ND	ND
14:105771355	G3_CH1_51	ND	0.000199681	ND	ND
14:105771354	G3_CH1_52	ND	0.000199681	ND	ND
14:105771348	G3_CH1_58	ND	0.000399361	ND	ND
14:105771330	G3_CH1_76	0.0002	0.000199681	ND	ND
14:105771329	G3_CH1_77	ND	0.000199681	ND	ND
14:105771305	G3_CH1_101	0.0617	0.0658946	0.133	IMGT
14:105771304	G3_CH1_102	0.0002	0.000399361	ND	ND
14:105771300	G3_CH1_106	ND	0.000199681	ND	ND
14:105771299	G3_CH1_107	0.0002	0.000199681	0.00166667	ND
14:105771287	G3_CH1_119	0.1254	0.113219	0.00366667	IMGT
14:105771275	G3_CH1_131	ND	0.00159744	ND	ND
14:105771272	G3_CH1_134	ND	0.000599042	ND	ND
14:105771262	G3_CH1_144	0.0002	0.000199681	ND	ND
14:105771259	G3_CH1_147	ND	0.000199681	ND	ND
14:105771247	G3_CH1_159	0.000399	0.000399361	ND	ND
14:105771231	G3_CH1_175	0.01198	0.0115815	ND	IMGT
14:105771229	G3_CH1_177	ND	0.000199681	ND	ND
14:105771225	G3_CH1_181	0.0002	0.000199681	ND	ND
14:105771218	G3_CH1_188	ND	0.00479233	ND	ND
14:105771206	G3_CH1_200	0.000399	0.000399361	ND	ND
14:105771202	G3_CH1_204	0.0002	0.000199681	ND	ND
14:105771197	G3_CH1_209	0.000399	0.000399361	ND	ND
14:105771196	G3_CH1_210	0.0002	0.000199681	ND	ND
14:105771183	G3_CH1_223	0.01458	0.0133786	0.032	IMGT
14:105771182	G3_CH1_224	0.002196	0.00179712	0.00166667	ND
14:105771179	G3_CH1_227	0.01358	0.0133786	0.032	IMGT
14:105771175	G3_CH1_231	ND	0.000399361	ND	ND
14:105771173	G3_CH1_233	0.000399	0.000399361	ND	ND
14:105771172	G3_CH1_234	0.000599	0.000599042	ND	ND
14:105771167	G3_CH1_239	0.000399	0.000399361	ND	ND
14:105771162	G3_CH1_244	0.01817	0.0319489	ND	ND
14:105771117	G3_CH1_289	0.000399	0.000199681	ND	ND
14:105771115	G3_CH1_291	0.0002	0.000199681	ND	ND
14:105771111	G3_CH1_295	0.0002	ND	ND	ND
14:105770714	G3_H1_6	ND	0.000199681	not genotyped	ND
14:105770678	G3_H1_42	0.0002	0.000199681	not genotyped	ND
14:105770667	G3_H1_53	0.0002	ND	not genotyped	ND
14:105770498	G3_H2_28	0.001398	0.000998403	not genotyped	ND
14:105770488	G3_H2_38	0.000599	0.000399361	not genotyped	ND
14:105770309	G3_H3_29	0.03295	0.023762	not genotyped	IMGT
14:105770297	G3_H3_41	0.0002	ND	not genotyped	ND
14:105770121	G3_H4_29	0.2616	0.2498	not genotyped	IMGT
14:105770114	G3_H4_36	0.2656	0.329673	not genotyped	IMGT
14:105769979	G3_CH2_8	0.000399	0.000199681	0.023	ND
14:105769978	G3_CH2_9	0.000399	0.000199681	0.023	ND
14:105769949	G3_CH2_38	0.0002	0.000199681	ND	ND
14:105769945	G3_CH2_42	0.0002	0.000399361	ND	ND
14:105769928	G3_CH2_59	0.003994	0.00379393	ND	ND
14:105769916	G3_CH2_71	0.0002	0.000199681	ND	ND
14:105769909	G3_CH2_78	0.0002	0.000199681	ND	ND
14:105769895	G3_CH2_92	0.0002	0.000199681	ND	ND
14:105769894	G3_CH2_93	0.000599	0.000399361	ND	ND
14:105769888	G3_CH2_99	0.000799	0.000599042	0.00166667	ND
14:105769873	G3_CH2_114	0.0002	0.000199681	ND	ND
14:105769865	G3_CH2_122	0.003195	0.00399361	ND	IMGT
14:105769858	G3_CH2_129	0.003195	0.00399361	ND	IMGT
14:105769850	G3_CH2_137	0.001997	0.00179712	0.00533333	ND
14:105769838	G3_CH2_149	ND	0.000199681	ND	ND
14:105769837	G3_CH2_150	0.000799	0.000798722	ND	ND
14:105769831	G3_CH2_156	0.0002	0.000199681	ND	ND
14:105769828	G3_CH2_159	0.000399	0.000798722	ND	ND
14:105769826	G3_CH2_161	0.0002	0.000199681	ND	ND
14:105769806	G3_CH2_181	0.3165	0.301717	0.146	IMGT
14:105769805	G3_CH2_182	0.000599	0.000798722	0.00166667	ND
14:105769804	G3_CH2_183	0.02935	0.028754	ND	IMGT
14:105769791	G3_CH2_196	0.2646	0.256589	0.288333	IMGT
14:105769782	G3_CH2_205	0.0002	0.000199681	ND	ND
14:105769779	G3_CH2_208	ND	0.000798722	0.00166667	ND
14:105769776	G3_CH2_211	0.0002	0.000199681	ND	ND
14:105769766	G3_CH2_221	ND	ND	0.00533333	ND
14:105769754	G3_CH2_233	0.0002	0.000199681	ND	ND
14:105769753	G3_CH2_234	0.004193	0.00459265	0.00166667	IMGT
14:105769733	G3_CH2_254	0.003395	0.00139776	0.00366667	ND
14:105769698	G3_CH2_289	ND	0.00758786	0.0193333	IMGT
14:105769691	G3_CH2_296	ND	0.000399361	ND	ND
14:105769690	G3_CH2_297	ND	0.000399361	ND	ND
14:105769687	G3_CH2_300	ND	0.000399361	ND	ND
14:105769663	G3_CH2_324	0.02336	0.0203674	0.016	IMGT
14:105769558	G3_CH3_2	0.05571	0.0678914	0.046	IMGT
14:105769546	G3_CH3_14	0.000599	0.000199681	ND	ND
14:105769537	G3_CH3_23	0.003794	0.00419329	0.00333333	IMGT
14:105769526	G3_CH3_34	0.0002	ND	ND	ND
14:105769496	G3_CH3_64	0.0002	ND	ND	ND
14:105769462	G3_CH3_98	ND	0.00159744	ND	ND
14:105769456	G3_CH3_104	0.000799	0.000798722	0.00166667	ND
14:105769447	G3_CH3_113	ND	0.000199681	ND	ND
14:105769446	G3_CH3_114	0.04333	0.0419329	0.0426667	IMGT
14:105769441	G3_CH3_119	0.0002	0.000199681	ND	ND
14:105769437	G3_CH3_123	0.000799	0.000998403	ND	ND
14:105769430	G3_CH3_130	0.3139	0.314097	0.149667	IMGT
14:105769429	G3_CH3_131	0.3139	0.316294	0.149667	IMGT
14:105769421	G3_CH3_139	0.001398	0.00179712	0.00166667	IMGT
14:105769419	G3_CH3_141	0.0002	0.000199681	ND	ND
14:105769405	G3_CH3_155	0.1478	0.117812	0.126	IMGT
14:105769399	G3_CH3_161	0.01298	0.0135783	0.037	IMGT
14:105769392	G3_CH3_168	0.1184	0.095647	0.155667	IMGT
14:105769381	G3_CH3_179	0.000799	0.000599042	ND	ND
14:105769380	G3_CH3_180	0.003195	ND	ND	ND
14:105769378	G3_CH3_182	0.0002	0.000199681	ND	ND
14:105769377	G3_CH3_183	0.0002	ND	ND	ND
14:105769367	G3_CH3_193	0.0002	0.000199681	ND	ND
14:105769360	G3_CH3_200	ND	0.000998403	ND	ND
14:105769355	G3_CH3_205	0.04153	0.048722	0.117	IMGT
14:105769351	G3_CH3_209	0.04153	0.0479233	0.111667	IMGT
14:105769348	G3_CH3_212	0.003794	0.00419329	0.00166667	IMGT
14:105769326	G3_CH3_234	ND	0.0617013	0.163333	IMGT
14:105769318	G3_CH3_242	0.04672	0.048722	0.111667	IMGT
14:105769317	G3_CH3_243	0.04313	0.112021	0.111667	IMGT
14:105769289	G3_CH3_271	ND	0.0233626	ND	ND
14:105769277	G3_CH3_283	0.1478	0.260383	0.0426667	IMGT
14:105769274	G3_CH3_286	0.4932	0.429313	0.183333	IMGT
14:105769271	G3_CH3_289	0.0002	0.000199681	ND	ND
14:105769270	G3_CH3_290	ND	0.0103834	ND	ND
14:105769264	G3_CH3_296	0.0002	ND	ND	ND
14:105769252	G3_CH3_308	0.0002	0.000199681	ND	ND
14:105769249	G3_CH3_311	ND	0.0898562	ND	ND
14:105769247	G3_CH3_313	ND	0.000399361	ND	ND
14:105743069	G1_CH1_2	0.001198	0.00279553	ND	ND
14:105743051	G1_CH1_20	0.002596	0.00539137	ND	ND
14:105743038	G1_CH1_33	ND	0.000199681	ND	ND
14:105743036	G1_CH1_35	ND	0.0425319	ND	ND
14:105743031	G1_CH1_40	0.01298	0.0409345	ND	ND
14:105743026	G1_CH1_45	ND	0.000199681	ND	ND
14:105743025	G1_CH1_46	ND	0.0305511	ND	ND
14:105743015	G1_CH1_56	ND	0.0061901	ND	ND
14:105743014	G1_CH1_57	0.0002	0.000199681	ND	ND
14:105743013	G1_CH1_58	ND	0.00758786	ND	ND
14:105743011	G1_CH1_60	ND	0.0071885	ND	ND
14:105743003	G1_CH1_68	0.09365	0.0938498	0.239333	IMGT
14:105742969	G1_CH1_102	0.0002	0.000199681	ND	ND
14:105742964	G1_CH1_107	ND	0.000199681	ND	ND
14:105742959	G1_CH1_112	0.0002	0.000199681	ND	ND
14:105742952	G1_CH1_119	0.002596	0.00279553	0.00366667	IMGT
14:105742940	G1_CH1_131	0.0002	0.000399361	ND	ND
14:105742939	G1_CH1_132	ND	ND	0.00166667	ND
14:105742938	G1_CH1_133	ND	0.000199681	ND	ND
14:105742937	G1_CH1_134	0.0002	0.000199681	ND	ND
14:105742928	G1_CH1_143	0.0002	0.000199681	ND	ND
14:105742927	G1_CH1_144	0.0002	0.000199681	ND	ND
14:105742903	G1_CH1_168	0.0002	0.000199681	ND	ND
14:105742883	G1_CH1_188	ND	0.000798722	ND	ND
14:105742862	G1_CH1_209	ND	0.000199681	ND	ND
14:105742856	G1_CH1_215	0.0002	0.000199681	ND	ND
14:105742848	G1_CH1_223	0.000399	ND	ND	ND
14:105742838	G1_CH1_233	0.000599	ND	ND	ND
14:105742837	G1_CH1_234	0.000599	ND	ND	ND
14:105742832	G1_CH1_239	ND	0.000199681	ND	ND
14:105742827	G1_CH1_244	0.01258	0.000798722	0.00166667	ND
14:105742820	G1_CH1_251	0.01378	0.000998403	0.00166667	ND
14:105742817	G1_CH1_254	0.001797	ND	ND	ND
14:105742816	G1_CH1_255	0.001797	ND	ND	ND
14:105742803	G1_CH1_268	ND	0.000199681	ND	ND
14:105742802	G1_CH1_269	ND	0.000199681	ND	ND
14:105742782	G1_CH1_289	0.3974	0.392971	0.295333	IMGT
14:105742357	G1_H_29	0.0002	0.000199681	ND	ND
14:105742350	G1_H_36	ND	0.000199681	ND	ND
14:105742349	G1_H_37	0.0002	0.000199681	ND	ND
14:105742348	G1_H_38	ND	0.000199681	ND	ND
14:105742213	G1_CH2_10	0.0002	0.000199681	ND	ND
14:105742206	G1_CH2_17	0.0002	0.000199681	ND	ND
14:105742200	G1_CH2_23	0.0002	0.000199681	ND	ND
14:105742188	G1_CH2_35	0.0002	0.000199681	ND	ND
14:105742140	G1_CH2_83	0.0002	0.000199681	ND	ND
14:105742134	G1_CH2_89	0.000599	0.000599042	ND	IMGT
14:105742130	G1_CH2_93	0.0002	0.000199681	ND	ND
14:105742128	G1_CH2_95	0.0002	0.000199681	ND	ND
14:105742074	G1_CH2_149	0.003195	0.00319489	0.00366667	ND
14:105742042	G1_CH2_181	0.0002	0.000199681	0.00366667	ND
14:105742027	G1_CH2_196	0.000599	0.000599042	ND	IMGT
14:105742017	G1_CH2_206	ND	0.000199681	ND	ND
14:105742015	G1_CH2_208	0.000399	0.000399361	0.00166667	ND
14:105742001	G1_CH2_222	0.0002	0.000199681	ND	ND
14:105741990	G1_CH2_233	0.001398	0.00139776	ND	IMGT
14:105741989	G1_CH2_234	0.001398	0.00159744	ND	IMGT
14:105741969	G1_CH2_254	0.008786	0.0091853	0.00533333	IMGT
14:105741786	G1_CH3_10	0.000399	0.000399361	ND	ND
14:105741779	G1_CH3_17	0.0002	0.000199681	ND	ND
14:105741776	G1_CH3_20	ND	0.000199681	ND	ND
14:105741770	G1_CH3_26	0.01078	0.0105831	0.0496667	ND
14:105741753	G1_CH3_43	ND	0.000599042	ND	ND
14:105741749	G1_CH3_47	0.2644	0.270168	0.291667	IMGT
14:105741745	G1_CH3_51	0.2634	0.269569	0.291667	IMGT
14:105741705	G1_CH3_91	0.0002	0.000199681	ND	ND
14:105741698	G1_CH3_98	ND	0.0511182	0.014	ND
14:105741692	G1_CH3_104	0.0002	0.000399361	0.023	ND
14:105741666	G1_CH3_130	0.000599	0.000798722	ND	ND
14:105741665	G1_CH3_131	0.000599	0.000998403	ND	ND
14:105741658	G1_CH3_138	0.0002	0.000199681	ND	ND
14:105741657	G1_CH3_139	0.0002	0.000199681	ND	ND
14:105741656	G1_CH3_140	0.0002	0.000399361	ND	ND
14:105741641	G1_CH3_155	0.0002	0.000798722	ND	ND
14:105741635	G1_CH3_161	0.001198	0.0976438	ND	ND
14:105741634	G1_CH3_162	0.0002	0.000199681	ND	ND
14:105741628	G1_CH3_168	ND	0.236621	ND	ND
14:105741625	G1_CH3_171	0.0002	0.000199681	ND	ND
14:105741616	G1_CH3_180	0.000599	0.0301518	ND	ND
14:105741596	G1_CH3_200	0.2999	0.232428	0.338	IMGT
14:105741594	G1_CH3_202	0.0002	0.000199681	ND	ND
14:105741584	G1_CH3_212	0.000399	0.000599042	ND	ND
14:105741573	G1_CH3_223	0.0002	0.000199681	ND	ND
14:105741562	G1_CH3_234	ND	0.0275559	ND	ND
14:105741553	G1_CH3_243	ND	0.0585064	0.0106667	IMGT
14:105741531	G1_CH3_265	ND	0.000199681	ND	ND
14:105741530	G1_CH3_266	ND	0.000399361	ND	ND
14:105741525	G1_CH3_271	0.07768	0.0742812	0.0526667	IMGT
14:105741513	G1_CH3_283	ND	0.000798722	ND	ND
14:105741510	G1_CH3_286	ND	0.000199681	ND	ND
14:105741506	G1_CH3_290	0.1577	0.310104	0.184333	IMGT
14:105741485	G1_CH3_311	ND	0.161342	0.291667	IMGT
14:105741483	G1_CH3_313	ND	0.000599042	ND	ND
14:105644788	G2_CH1_2	0.001997	0.00199681	ND	ND
14:105644776	G2_CH1_14	0.001597	0.00159744	0.00866667	ND
14:105644771	G2_CH1_19	0.0002	0.000199681	ND	ND
14:105644770	G2_CH1_20	ND	0.0167732	ND	ND
14:105644756	G2_CH1_34	0.0002	0.000199681	0.00166667	ND
14:105644750	G2_CH1_40	0.0002	0.000199681	0.00166667	ND
14:105644737	G2_CH1_53	0.03714	0.0373403	0.0693333	ND
14:105644734	G2_CH1_56	0.000799	0.000399361	0.00166667	IMGT
14:105644732	G2_CH1_58	ND	0.000199681	ND	IMGT
14:105644731	G2_CH1_59	0.0002	0.000199681	ND	ND
14:105644730	G2_CH1_60	ND	0.000199681	ND	IMGT
14:105644725	G2_CH1_65	ND	0.000199681	ND	ND
14:105644722	G2_CH1_68	ND	0.00159744	0.00166667	ND
14:105644707	G2_CH1_83	ND	0.000199681	ND	ND
14:105644706	G2_CH1_84	ND	0.000199681	ND	ND
14:105644659	G2_CH1_131	0.0002	0.000199681	ND	ND
14:105644656	G2_CH1_134	0.06869	0.140375	0.0923333	ND
14:105644646	G2_CH1_144	ND	0.000199681	ND	ND
14:105644629	G2_CH1_161	0.4367	0.435503	0.314	IMGT
14:105644613	G2_CH1_177	ND	0.000199681	ND	ND
14:105644609	G2_CH1_181	0.000399	0.000599042	ND	ND
14:105644602	G2_CH1_188	0.0631	0.0636981	0.127667	ND
14:105644589	G2_CH1_201	0.002196	0.00219649	ND	ND
14:105644577	G2_CH1_213	0.2973	0.297524	0.193333	IMGT
14:105644567	G2_CH1_223	0.002196	0.00459265	0.00366667	IMGT
14:105644566	G2_CH1_224	0.0002	0.000199681	ND	ND
14:105644563	G2_CH1_227	0.002196	0.00459265	0.00366667	IMGT
14:105644539	G2_CH1_251	0.0002	0.000199681	ND	ND
14:105644519	G2_CH1_271	ND	0.000199681	ND	ND
14:105644505	G2_CH1_285	0.0002	0.000199681	0.0176667	ND
14:105644501	G2_CH1_289	0.000399	0.000399361	ND	ND
14:105644095	G2_H_9	0.0002	0.000199681	ND	ND
14:105644086	G2_H_18	0.0002	0.000199681	ND	ND
14:105644075	G2_H_29	0.0002	0.000199681	ND	ND
14:105643897	G2_CH2_53	0.0002	0.000199681	ND	ND
14:105643885	G2_CH2_65	0.0002	0.000199681	0.0176667	ND
14:105643872	G2_CH2_78	0.000799	0.000998403	ND	ND
14:105643852	G2_CH2_98	0.0002	0.000199681	ND	ND
14:105643810	G2_CH2_140	0.0002	0.000199681	ND	ND
14:105643804	G2_CH2_146	0.0002	0.000199681	ND	ND
14:105643800	G2_CH2_150	0.2981	0.297524	0.191667	IMGT
14:105643797	G2_CH2_153	0.0002	ND	ND	ND
14:105643774	G2_CH2_176	0.0002	0.000199681	ND	ND
14:105643769	G2_CH2_181	ND	ND	0.00166667	ND
14:105643757	G2_CH2_193	0.0002	0.000199681	ND	ND
14:105643748	G2_CH2_202	0.000399	0.000399361	ND	ND
14:105643745	G2_CH2_205	0.000399	0.000399361	ND	ND
14:105643723	G2_CH2_227	0.05711	0.0571086	0.0673333	ND
14:105643720	G2_CH2_230	0.4351	0.433906	0.307	IMGT
14:105643719	G2_CH2_231	0.004992	0.00499201	0.012305	IMGT
14:105643699	G2_CH2_251	0.000599	0.000599042	ND	ND
14:105643680	G2_CH2_270	0.0002	0.000199681	ND	ND
14:105643677	G2_CH2_273	0.000399	0.000399361	ND	ND
14:105643664	G2_CH2_286	0.000998	0.00139776	0.00166667	ND
14:105643663	G2_CH2_287	0.0002	0.000199681	ND	ND
14:105643647	G2_CH2_303	0.0002	0.000199681	ND	ND
14:105643524	G2_CH3_2	0.002196	0.000998403	0.00166667	ND
14:105643516	G2_CH3_10	ND	ND	0.00166667	ND
14:105643515	G2_CH3_11	ND	0.000399361	ND	ND
14:105643512	G2_CH3_14	0.0002	0.000199681	ND	ND
14:105643493	G2_CH3_33	0.002196	0.00219649	ND	ND
14:105643488	G2_CH3_38	0.0002	0.000199681	ND	IMGT
14:105643480	G2_CH3_46	ND	0.000399361	ND	ND
14:105643478	G2_CH3_48	ND	0.000399361	ND	ND
14:105643462	G2_CH3_64	0.000399	0.000399361	ND	ND
14:105643456	G2_CH3_70	ND	0.000399361	ND	ND
14:105643422	G2_CH3_104	ND	0.000599042	ND	ND
14:105643419	G2_CH3_107	0.000799	0.000798722	ND	ND
14:105643418	G2_CH3_108	0.0002	0.000199681	ND	ND
14:105643415	G2_CH3_111	0.08546	0.0844649	0.213	IMGT
14:105643399	G2_CH3_127	ND	0.000199681	ND	ND
14:105643395	G2_CH3_131	ND	0.000199681	ND	ND
14:105643388	G2_CH3_138	ND	0.000199681	ND	ND
14:105643380	G2_CH3_146	ND	0.000199681	ND	ND
14:105643371	G2_CH3_155	0.004193	0.00499201	0.00366667	IMGT
14:105643365	G2_CH3_161	ND	0.159145	0.214667	IMGT
14:105643358	G2_CH3_168	ND	0.00199681	ND	ND
14:105643347	G2_CH3_179	0.000599	0.000599042	ND	ND
14:105643343	G2_CH3_183	ND	0.000199681	ND	ND
14:105643326	G2_CH3_200	0.000599	0.000399361	ND	ND
14:105643314	G2_CH3_212	0.000599	0.000599042	ND	ND
14:105643313	G2_CH3_213	ND	0.000199681	0.00533333	ND
14:105643285	G2_CH3_241	0.0002	ND	ND	ND
14:105643283	G2_CH3_243	ND	0.0650958	0.102667	ND
14:105643260	G2_CH3_266	0.000399	0.000399361	ND	ND
14:105643255	G2_CH3_271	0.000399	0.00119808	ND	ND
14:105643236	G2_CH3_290	0.4363	0.484026	0.455667	IMGT
14:105643230	G2_CH3_296	0.000399	0.000199681	ND	ND
14:105643215	G2_CH3_311	ND	0.0585064	0.129333	ND
14:105643213	G2_CH3_313	ND	0.185703	ND	ND
14:105643209	G2_CH3_317	ND	0.000199681	ND	ND

## Sheet: abbreviations and notes
Chr: bp	chromosomal position according to GRCh38.p13
Variant position	variant position showing gene name, exon name, and nt position within the exon
maf	frequency of the minor allele
alleles	major:minor
EA	European Americans, N=95
AA	African Americans, N=94
SA	Black South Africans, N=94
ref nt	reference nucleotide
var nt	variant nucleotide
ref codon	reference codon
var codon	variant codon
ref aa	reference amino acid
var aa	variant amino acid
Eu number	amino acid position according to the EU numbering system
S	synonymous
NS	non-synonymous
gmaf	global frequency of the second most common allele
	gmaf for 1kGP is calculated for five super-populations: EUR, EAS, SAS, AMR and AFR
	gmaf for the current stady is calculated for EA, AA, and SA
ND	not detected
	hinge SNPs for IGHG3 were not genotyped in the current study
IMGT	shows if SNP is present among IMGT alleles
	shaded rows correspond to a SNP that showed three variants (G/C/A) at position G2_CH2_231 (rs113678609)
